# Supplementary material for: Comprehensive Analysis of Codon Usage Bias in Seven Epichloë Species and Their Peramine-Coding Genes
Source: Front Microbiol. 2017 Jul 27;8:1419. doi: 10.3389/fmicb.2017.01419 (PMC5529348; doi:10.3389/fmicb.2017.01419)
Supplement: Table S1 — The information of alkaloid-coding sequences in the seven Epichloë genomes. +Indicates that alkaloid-coding sequences were detected; −Indicates that alkaloid-coding sequences were not detected. [file Table1.XLSX]

## Sheet: Table S2
			Lolines											Lolitrem B											Ergot											Peramine
Organism	Lab ID	Published ID	LolE	LolP	LolU	LolA	LolO	LolD	LolC	LolT	LolF	LolN	LolM	ltmG	ltmS	ltmM	ltmK	ltmP	ltmQ	ltmF	ltmC	ltmB	ltmE	ltmJ	easF	easG	easA	easH	dmaW	cloA	easC	easD	lpsA	lpsB	easE	EF100	EF101	EF102	perA	EF104	EF105	EF106	EF107	EF108	EF109
Epichloë amarillans	E4668	E4668	-	-	-	-	-	-	+	-	+	-	-	-	-	-	-	-	-	-	-	-	-	-	+	+	+	+	+	+	+	+	+	+	+	+	+	+	+	+	+	+	+	+	+
Epichloë bromicola	AL0434	AL0434	+	+	+	+	+	+	+	+	+	+	+	+	-	+	+	+	+	+	+	+	-	-	-	-	-	-	-	-	-	-	+	-	-	+	+	+	+	+	+	+	+	+	+
Epichloë festucae	E894	Fl1	-	-	-	-	-	-	-	-	-	-	-	+	-	-	+	+	+	+	+	+	+	+	+	+	+	+	+	+	+	+	+	+	+	+	+	+	+	+	+	+	+	+	+
Epichloë glyceriae	E277	ATCC 200747	+	-	+	+	+	+	+	+	+	-	-	-	-	-	-	-	-	-	-	-	-	-	+	+	+	+	+	+	+	+	+	+	+	+	+	+	-	+	+	+	+	+	+
Epichloë sylvatica	E7368	GR 10156	-	-	-	-	-	-	-	-	-	-	-	-	-	-	-	-	-	-	-	-	-	-	-	-	-	-	-	-	-	-	-	-	-	+	+	+	+	+	+	+	+	+	+
Epichloë typhina	E8	ATCC 200736	-	-	-	-	-	-	-	-	-	-	-	-	-	-	-	-	-	-	-	-	-	-	-	-	-	-	-	-	-	-	-	-	-	+	+	+	+	+	+	+	+	+	+
Epichloë typhina subsp. poae	E5819	E5819	-	-	-	-	-	-	-	-	-	-	-	-	-	-	-	-	-	-	-	-	-	-	+	+	+	+	+	+	+	+	+	+	+	+	+	+	+	+	+	+	+	+	+
