# Supplementary material for: Comprehensive Analysis of Codon Usage Bias in Seven Epichloë Species and Their Peramine-Coding Genes
Source: Front Microbiol. 2017 Jul 27;8:1419. doi: 10.3389/fmicb.2017.01419 (PMC5529348; doi:10.3389/fmicb.2017.01419)
Supplement: Table S2 — GC content at the three nucleotide positions in codons of peramine-coding sequences. GC content at the first (GC1), second (GC2), and third (GC3) codon positions were calculated using an in-house Perl script. [file Table2.XLSX]

## Sheet: Table S3
Organism	Lab ID	Published ID	GC1 content	GC2 content	GC3 content	GC content
Epichloë amarillans	E4668	E4668	59.63	44.36	65.84	56.61
Epichloë bromicola	AL0434	AL0434	59.63	44.36	65.84	56.61
Epichloë festucae	E894	Fl1	59.63	44.36	65.84	56.61
Epichloë glyceriae	E277	ATCC 200747	59.5	44.42	65.24	56.39
Epichloë sylvatica	E7368	GR 10156	59.63	44.36	65.84	56.61
Epichloë typhina	E8	ATCC 200736	59.63	44.36	65.84	56.61
Epichloë typhina subsp. poae	E5819	E5819	59.63	44.36	65.84	56.61
