# Supplementary material for: Comprehensive Analysis of Codon Usage Bias in Seven Epichloë Species and Their Peramine-Coding Genes
Source: Front Microbiol. 2017 Jul 27;8:1419. doi: 10.3389/fmicb.2017.01419 (PMC5529348; doi:10.3389/fmicb.2017.01419)
Supplement: Table S3 — GC content at the three nucleotide positions in codons of orthologous peramine-coding sequences. GC content at the first (GC1), second (GC2), and third (GC3) codon positions were calculated using an in-house Perl script. [file Table3.XLSX]

## Sheet: Table S4
Gene	GC1 content	GC2 content	GC3 content	GC content
EF100	64.1	41.76	54.88	53.58
EF101	60.03	47.17	62.72	56.64
EF102	57.75	45.98	74.18	59.3
perA	59.46	45.86	65.05	56.79
EF104	69.71	36.44	70.89	59.01
EF105	53.47	47.04	47.61	49.37
EF106	61.15	47.99	79.02	62.72
EF107	58.57	47.61	60.24	55.47
EF108	54.56	41.01	71.02	55.53
EF109	56.52	45.77	71.97	58.09
